# Supplementary material for: Intravitreal Injection of ZYAN1 Restored Autophagy and Alleviated Oxidative Stress in Degenerating Retina via the HIF-1α/BNIP3 Pathway
Source: Antioxidants (Basel). 2023 Oct 26;12(11):1914. doi: 10.3390/antiox12111914 (PMC10669006; doi:10.3390/antiox12111914)
Supplement: Supplementary file 1 [file antioxidants-12-01914-s001.zip]

Archive with 1 entries (1 files):
- antioxidants-2624714-supplementary.pdf
